# Supplementary material for: Two Complete Genomes of Male-Killing Wolbachia Infecting Ostrinia Moth Species Illuminate Their Evolutionary Dynamics and Association with Hosts
Source: Microb Ecol. 2023 Feb 22;86(3):1740–54. doi: 10.1007/s00248-023-02198-7 (PMC10497655; doi:10.1007/s00248-023-02198-7)
Supplement: Supplementary file 3 — Supplementary file3 (XLSX 17 KB) [file 248_2023_2198_MOESM3_ESM.xlsx]

## Sheet: Table_S1
Supplementary table S1. The list of Wolbachia genome assemblies used in this study. The column "Strain name2" indicates special notes on strain names of Wolbachia provided in each Genbank entry.
No.	Accession number	Assembly level	Strain name	Strain name2	Host name	Note
1	CP096925	Complete	wFur		Ostrinia furnacalis	Constructed in this study.
2	CP096926	Complete	wSca		Ostrinia scapulalis	Constructed in this study.
3	GCF_000008025.1	Complete	wMel		Drosophila melanogaster
4	GCF_000008385.1	Complete	wBm		Brugia malayi
5	GCF_000022285.1	Complete	wRi		Drosophila simulans
6	GCF_000306885.1	Complete	wOo		Onchocerca ochengi
7	GCF_000376585.1	Complete	wNo		Drosophila simulans
8	GCF_000376605.1	Complete	wHa		Drosophila simulans
9	GCF_000530755.1	Complete	NA		Onchocerca volvulus
10	GCF_000829315.1	Complete	wCle		Cimex lectularius
11	GCF_001931755.2	Complete	wFol	Berlin	Folsomia candida
12	GCF_002374845.2	Complete	wAlbB-HN2016		Aedes albopictus
13	GCF_002379145.2	Complete	wAlbB-FL2016		Aedes albopictus
14	GCF_004171285.1	Complete	wAlbB		Aedes albopictus
15	GCF_004795935.1	Complete	wBm	TRS	Brugia malayi
16	GCF_004795955.1	Complete	wMau		Drosophila mauritiana
17	GCF_004795975.1	Complete	wMau		Drosophila mauritiana
18	GCF_006542295.1	Complete	wCauA		Carposina sasakii
19	GCF_007971685.1	Complete	wMel_N25		Drosophila melanogaster
20	GCF_007972595.1	Complete	wMel_I23		Drosophila melanogaster
21	GCF_007972745.1	Complete	wMel_ZH26		Drosophila melanogaster
22	GCF_008033215.1	Complete	wAna	W2.1	Drosophila ananassae
23	GCF_008245065.1	Complete	wMeg		Chrysomya megacephala
24	GCF_009732755.1	Complete	wIrr		Haematobia irritans
25	GCF_012030695.1	Complete	wBp	FR3	Brugia pahangi
26	GCF_012277295.1	Complete	wCfeT		Ctenocephalides felis
27	GCF_012277315.1	Complete	wCfeJ		Ctenocephalides felis
28	GCF_013365435.1	Complete	wLsig		Litomosoides sigmodontis
29	GCF_013365455.1	Complete	wDimm	FR3	Dirofilaria immitis
30	GCF_013365475.1	Complete	wCtub	55YT	Cruorifilaria tuberocauda
31	GCF_013365495.1	Complete	wDcau	362YU	Dipetalonema caudispina
32	GCF_013458815.1	Complete	NA	dawsonii	Diaphorina citri
33	GCF_016584325.1	Complete	wMelpop		Drosophila melanogaster
34	GCF_016584355.1	Complete	wMelpop2		Drosophila melanogaster
35	GCF_016584375.1	Complete	wMelOctoless		Drosophila melanogaster
36	GCF_016584405.1	Complete	wMelCS_b		Drosophila melanogaster
37	GCF_016584425.1	Complete	wMel		Drosophila melanogaster
38	GCF_017604245.1	Complete	wCin2USA1		Rhagoletis cingulata
39	GCF_017869285.1	Complete	wWpum	MIAOwWpum	Wiebesia pumilae
40	GCF_017896245.1	Complete	wMel	GV_2018_4	Aedes aegypti (transinfected)
41	GCF_017896265.1	Complete	wMel	GV_2018_3	Aedes aegypti (transinfected)
42	GCF_017896285.1	Complete	wMel	GV_2018_6	Aedes aegypti (transinfected)
43	GCF_017896305.1	Complete	wMel	GV_2018_5	Aedes aegypti (transinfected)
44	GCF_017896325.1	Complete	wMel	GV_2018_7	Aedes aegypti (transinfected)
45	GCF_017896345.1	Complete	wMel	GV_2018_2	Aedes aegypti (transinfected)
46	GCF_017896365.1	Complete	wMel	GV_2018_1	Aedes aegypti (transinfected)
47	GCF_018141665.1	Complete	NA	Spic_B	Spodoptera picta
48	GCF_018467115.1	Complete	wYak	KB166	Drosophila yakuba
49	GCF_018467135.1	Complete	wSan	KB161	Drosophila santomea
50	GCF_018689955.1	Complete	wTei	KB156	Drosophila simulans
51	GCF_018690035.1	Complete	wMa	KB154	Drosophila simulans
52	GCF_018690095.1	Complete	wAu	KB177	Drosophila simulans
53	GCF_019665805.1	Complete	wAlbB-Q		Aedes aegypti (transinfected)
54	GCA_000953315.1	Complete	wAu		Drosophila simulans
55	GCA_020995475.1	Complete	wCcep	SYLI2103	Corcyra cephalonica
56	GCF_000073005.1	Chromosome	wPip	Pel (host)	Culex quinquefasciatus
57	GCF_001439985.1	Chromosome	wTpre		Trichogramma pretiosum
58	GCF_001758565.1	Chromosome	wInc_Cu		Drosophila incompta
59	GCF_003999585.1	Chromosome	wTabA	China 1	Bemisia tabaci
60	GCF_013096355.2	Chromosome	wDi	KPSwDI15P40	Diaphorina citri
61	GCF_013096535.2	Chromosome	wDi	KPSwDI10P38	Diaphorina citri
62	GCF_013096725.2	Chromosome	wDi	KPSwDI05P26	Diaphorina citri
63	GCF_014107455.1	Chromosome	wNik		Drosophila nikananu
64	GCF_014107475.1	Chromosome	wStv		Drosophila sturtevanti
65	GCF_014771645.1	Chromosome	wChem	PL13	Cimex hemipterius
66	GCF_017869155.1	Chromosome	wCsol	MIAOwCsol	Ceratosolen solmsi
67	GCF_000156735.1	Scaffold	wPip	JHB (host)	Culex quinquefasciatus
68	GCF_000174095.1	Scaffold	wUni		Muscidifurax uniraptor	Excluded from phylogenetic analysis because of low BUSCO score.
69	GCF_000204545.1	Scaffold	wVitB		Nasonia vitripennis
70	GCF_000475015.1	Scaffold	wMelPop		Drosophila melanogaster
71	GCF_000689175.1	Scaffold	wGmm		Glossina morsitans morsitans
72	GCF_000723225.2	Scaffold	wPip_Mol		Culex molestus
73	GCF_001266585.1	Scaffold	NA	Ob_Wba	Operophtera brumata
74	GCF_001675785.1	Scaffold	wNfe		Nomada ferruginata
75	GCF_001752665.1	Scaffold	wPpe		Pratylenchus penetrans
76	GCF_002204235.2	Scaffold	wWb		Wuchereria bancrofti
77	GCF_002300525.1	Scaffold	wSpc		Drosophila subpulchrella
78	GCF_004685025.1	Scaffold	wMau		Drosophila mauritiana
79	GCF_005862115.1	Scaffold	wYak_CY17C		Drosophila yakuba
80	GCF_005862135.1	Scaffold	wTei_cascade_4_2		Drosophila teissieri
81	GCF_007115015.1	Scaffold	wStri		Laodelphax striatellus
82	GCF_007115045.1	Scaffold	wLug		Nilaparvata lugens
83	GCF_009012935.1	Scaffold	wOneA1		Nasonia oneida
84	GCF_014129515.1	Scaffold	wTri-2		Drosophila triauraria
85	GCF_014129525.1	Scaffold	wTro		Drosophila tropicalis
86	GCF_014129535.1	Scaffold	wNeo		Drosophila neotestacea
87	GCF_014129565.1	Scaffold	wOrie		Drosophila orientacea
88	GCF_014129605.1	Scaffold	wBai		Drosophila baimaii
89	GCF_014129615.1	Scaffold	wBor		Drosophila borealis
90	GCF_014129645.1	Scaffold	wBic		Drosophila bicornuta
91	GCF_014129655.1	Scaffold	wAra		Drosophila arawakana
92	GCF_014129685.1	Scaffold	wBif		Drosophila bifasciata
93	GCF_014333535.1	Scaffold	wAgra	Ano62	Anoplolepis gracilipes
94	GCF_014354315.1	Scaffold	wSh		Drosophila sechellia
95	GCF_014354335.1	Scaffold	wMelCS		Drosophila melanogaster
96	GCF_014354345.1	Scaffold	wMel	PC75	Drosophila melanogaster
97	GCF_014534705.1	Scaffold	NA	WolPenNig	Pentalonia nigronervosa
98	GCF_017916155.1	Scaffold	wMel	FFD25	Drosophila melanogaster
99	GCF_017916175.1	Scaffold	wAur	SP11-11	Drosophila auraria
100	GCF_020278605.1	Scaffold	wMpe1		Mansonella perstans
101	GCF_020278625.1	Scaffold	wMoz2		Mansonella ozzardi
102	GCF_902713635.1	Scaffold	wCobs	wCobs-BR2009-alpha	Cardiocondyla obscurior
103	GCF_902713645.1	Scaffold	wCobs	wCobs-JP2010-OypB	Cardiocondyla obscurior
104	GCF_000167475.1	Contig	wAna		Drosophila ananassae	Excluded from phylogenetic analysis because of low BUSCO score.
105	GCF_000242415.2	Contig	wAlbB		Aedes albopictus
106	GCF_000333775.1	Contig	wBol1-b		Hypolimnas bolina
107	GCF_000333795.1	Contig	wSuzi	valsugana	Drosophila suzukii
108	GCF_000742435.1	Contig	wRec		Drosophila recens
109	GCF_001027565.1	Contig	wVulC		Armadillidium vulgare
110	GCF_001637495.1	Contig	wStri		Laodelphax striatellus
111	GCF_001675695.1	Contig	wNfla		Nomada flava
112	GCF_001675715.1	Contig	wNleu		Nomada leucophthalma
113	GCF_001675775.1	Contig	wNpa		Nomada panzeri
114	GCF_001983615.1	Contig	wVitA		Nasonia vitripennis
115	GCF_001983635.1	Contig	wUni		Muscidifurax uniraptor
116	GCF_002318985.1	Contig	wAus		Plutella australiana
117	GCF_002907405.1	Contig	wRi		Drosophila ananassae
118	GCF_002907445.1	Contig	wMel_AMD		Drosophila melanogaster
119	GCF_002907525.1	Contig	wMel_KL		Drosophila melanogaster
120	GCF_003344345.1	Contig	wCon		Cylisticus convexus
121	GCF_003671365.1	Contig	wAna_India		Drosophila ananassae
122	GCF_003671375.1	Contig	wAna_Indonesia		Drosophila ananassae
123	GCF_003671405.1	Contig	wAna_Hawaii		Drosophila ananassae
124	GCF_004795415.1	Contig	wAlbB		Aedes albopictus
125	GCF_005862095.1	Contig	wSan_Quija630.39		Drosophila santomea
126	GCF_006334525.1	Contig	wLcla	GBW	Leptopilina clavipes
127	GCF_010820705.1	Contig	wAdent		Apterostigma dentigerum
128	GCF_013309895.1	Contig	wApol	K3	Atemnus politus
129	GCF_013317055.1	Contig	wApol	K5	Atemnus politus
130	GCF_013366805.1	Contig	wLbra	37PF	Litomosoides brasiliensis
131	GCF_013366855.1	Contig	wMhie	81YU	Madathamugadia hiepei
132	GCF_016031645.1	Contig	wKgib	MIAO-Lgi1	Kradibia gibbosae
133	GCF_018454445.1	Contig	wCer5		Rhagoletis cerasi
134	GCF_018454455.1	Contig	wCer4		Ceratitis capitata (transinfected from Rhagoletis cerasi)
135	GCF_018454475.1	Contig	wCer1		Rhagoletis cerasi
136	GCF_018491625.1	Contig	wAnM		Anopheles moucheti
137	GCF_018491735.1	Contig	wAnD		Anopheles demeilloni
138	GCF_018555315.1	Contig	wEcas		Erebia cassioides
139	GCF_020405475.1	Contig	wCon		Tribolium confusum
140	GCF_900097055.1	Contig	NA	WBT1	Bemisia tabaci
