# Supplementary material for: Two Complete Genomes of Male-Killing Wolbachia Infecting Ostrinia Moth Species Illuminate Their Evolutionary Dynamics and Association with Hosts
Source: Microb Ecol. 2023 Feb 22;86(3):1740–54. doi: 10.1007/s00248-023-02198-7 (PMC10497655; doi:10.1007/s00248-023-02198-7)
Supplement: Supplementary file 4 — Supplementary file4 (XLSX 13 KB) [file 248_2023_2198_MOESM4_ESM.xlsx]

## Sheet: Table_S2
Supplementary table S2. The list of loci which exhibit homology with host-manipulating Wolbachia genes in wFur and wSca genomes. Gene loci with E value < 1E-05 (except for wmk) in the results of tblastn search are shown. For wmk, a threshold is set as 1E-40 due to many fragmented hits. The columns "nt length" show the length of the loci (not the alignment length of tblastn).
Target gene	Locus tag (wFur)	Locus tag (wSca)	Nucleotide length (wFur)	Nucleotide length (wSca)	Product name annotated by PGAP	Status	tblastn E-value	Note	Rerference for taget gene
cifA	M1L25_000857	M1L26_000863	459	459	cytoplasmic incompatibility factor CifA	pseudo	2e-21	Identified by tblastn where cifA of wMel (WD0631; Acc. AAS14330.1) was given as a query. Judged as a pseudogene by PGAP annotation process in wFur and wSca. C-termini are missed in wFur and wSca compared to wMel cifA (474 aa). Identical between wFur and wSca at nucleotide level.	LePage et al. (2017)
cifB	M1L25_001127	M1L26_001213	5493	5394	ankyrin repeat domain-containing protein		1e-37	Partially weak homology with wMel cifB (WD0632; AAS14331.1) was detected by tblastn. M1L26_001213 have a 33 aa gap compared to M1L25_001127.	LePage et al. (2017)
	M1L25_001003	M1L26_001006	1509	1509	hypothetical protein		4e-07	Partially weak homology with wMeI cifB (WD0632; AAS14331.1) was detected by tblastn. Identical between wFur and wSca at nucleotide level.
TomO	M1L25_001207	M1L26_001143	847	847	hypothetical protein	pseudo	4E-21 (wFur), 1E-21 (wSca)	Partially weak homology with wMeI TomO (WD1278; AAS14922.1) was detected by tblastn. This locus was judged as a pseudogene by PGAP annotation process in wFur and wSca because of the missing N-terminus, but may be one ORF together with the subsequent locus and artificially devided into 2 sequences in annotating process. There is 1 nucleotide substitution between M1L25_001207 and M1L26_001143.	Ote et al. (2016)
	M1L25_001208	M1L26_001144	1674	1674	ankyrin repeat domain-containing protein		1e-14	Partially weak homology with wMel TomO (WD1278; AAS14922.1) was detected by tblastn. This locus may be one ORF together with the preceding locus and artificially devided into 2 sequences in annotating process. Identical between wFur and wSca at nucleotide level.
	M1L25_001124	M1L26_001129	1059	1059	ankyrin repeat domain-containing protein	pseudo	9e-11	Partially weak homology with wMel TomO (WD1278; AAS14922.1) was detected by tblastn. Identical between wFur and wSca at nucleotide level. This locus was judged as a pseudogene by PGAP annotation process in wFur and wSca because of the missing N-terminus.
wmk	M1L25_000855	M1L26_000861	918	918	transcriptional regulator		7e-163	Homology with wMel wmk (WD0626; Acc. AAS14326.1) was detected over the entire length by tblastn. Identical between wFur and wSca at nucleotide level. A blastp search of this sequence against wMel protein sequences results in wmk (WD0626) as a top hit. It is reasonable to regard this gene as a homolog of wmk (WD0626).	Perlmutter et al. (2019)
	M1L25_000411	M1L26_000731	912	912	helix-turn-helix transcriptional regulator		5e-157	Homology with wMel wmk (WD0626; Acc. AAS14326.1) was detected over the entire length by tblastn. Identical between wFur and wSca at nucleotide level. A blastp search of this sequence against wMel protein sequences results in wmk (WD0626) as a top hit. It is reasonable to regard this gene as a second homolog of wmk (WD0626).
	M1L25_000076	M1L26_000222	930	930	helix-turn-helix domain-containing protein	pseudo	4e-152	Homology with wMel wmk (WD0626; Acc. AAS14326.1) was detected over nearly the entire length by tblastn. Judged as a pseudogene by PGAP annotation process in wFur and wSca because of an internal stop codon. Identical between wFur and wSca at nucleotide level.
	M1L25_000081	M1L26_000217	906	906	helix-turn-helix domain-containing protein		2e-141	Homology with wMel wmk (WD0626; Acc. AAS14326.1) was detected over nearly the entire length by tblastn. Identical between wFur and wSca at nucleotide level. A blastp search of this sequence against wMel protein sequences results in another gene (WD0255) as a top hit. Reciprocal best hit pair with WD0255. It is reasonable to regard this gene as a homolog of WD0255 instead of wmk (WD0626).
	M1L25_000070	M1L26_000229	921	921	helix-turn-helix domain-containing protein		1e-110	Homology with wMel wmk (WD0626; Acc. AAS14326.1) was detected over the entire length by tblastn. Identical between wFur and wSca at nucleotide level. A blastp search of this sequence against wMel protein sequences results in another gene (WD0508) as a top hit. Reciprocal best hit pair with WD0508. It is reasonable to regard this gene as a homolog of WD0508 instead of wmk (WD0626).
	M1L25_000414	M1L26_000728	669	669	helix-turn-helix transcriptional regulator	pseudo	2e-102	Homology with wMel wmk (WD0626; Acc. AAS14326.1) was detected over nearly the entire length by tblastn. Judged as a pseudogene by PGAP annotation process in wFur and wSca because of missing C-terminus. Identical between wFur and wSca at nucleotide level.
	M1L25_000082	M1L26_000216	894	894	helix-turn-helix domain-containing protein		8e-67	Relatively weak homology with wMel wmk (WD0626; Acc. AAS14326.1) was detected over nearly the entire length by tblastn. Identical between wFur and wSca at nucleotide level. A blastp search of this sequence against wMel protein sequences results in another gene (WD0622) as a top hit. Reciprocal best hit pair with WD0622. It is reasonable to regard this gene as a homolog of WD0622 instead of wmk (W…
	M1L25_001184	M1L26_001156	927	927	helix-turn-helix domain-containing protein		2e-61	Relatively weak homology with wMel wmk (WD0626; Acc. AAS14326.1) was detected over nearly the entire length by tblastn. Identical between wFur and wSca at nucleotide level. A blastp search of this sequence against wMel protein sequences results in another gene (WD0622) as a top hit. It is reasonable to regard this gene as a homolog of WD0622 instead of wmk (WD0626).
	M1L25_001183	M1L26_001157	908	908	helix-turn-helix domain-containing protein	pseudo	1E-41, 1E-40 (devided)	Relatively weak homology with wMel wmk (WD0626; Acc. AAS14326.1) was detected over nearly the entire length by tblastn. Judged as a pseudogene by PGAP annotation process in wFur and wSca because of frameshift. Identical between wFur and wSca at nucleotide level.
References
LePage, D. P., Metcalf, J. A., Bordenstein, S. R., On, J., Perlmutter, J. I., Shropshire, J. D., Layton, E. M., Funkhouser-Jones, L. J., Beckmann, J. F., & Bordenstein, S. R. (2017). Prophage WO genes recapitulate and enhance wolbachia-induced cytoplasmic incompatibility. Nature, 543(7644), 243-247. https://doi.org/10.1038/nature21391
Ote, M., Ueyama, M., & Yamamoto, D. (2016). Wolbachia protein TomO targets nanos mRNA and restores germ stem cells in drosophila sex-lethal mutants. Current Biology, 26(17), 2223-2232. https://doi.org/10.1016/j.cub.2016.06.054
Perlmutter, J. I., Bordenstein, S. R., Unckless, R. L., LePage, D. P., Metcalf, J. A., Hill, T., Martinez, J., Jiggins, F. M., & Bordenstein, S. R. (2019). The phage gene wmk is a candidate for male killing by a bacterial endosymbiont. PLOS Pathogens, 15(9), e1007936. https://doi.org/10.1371/journal.ppat.1007936
