# Supplementary material for: Two Complete Genomes of Male-Killing Wolbachia Infecting Ostrinia Moth Species Illuminate Their Evolutionary Dynamics and Association with Hosts
Source: Microb Ecol. 2023 Feb 22;86(3):1740–54. doi: 10.1007/s00248-023-02198-7 (PMC10497655; doi:10.1007/s00248-023-02198-7)
Supplement: Supplementary file 5 — Supplementary file5 (XLSX 13 KB) [file 248_2023_2198_MOESM5_ESM.xlsx]

## Sheet: Table_S3
Supplementary table S3. The list of protein sequences which do not have identical counterparts between wFur and wSca. For one strain-specific sequences, the subject sequences of BLASTp search which exhibit best score are shown in gray. In the "note" column, concise descriptions of the alignment between two sequences in leftmost columns are described. We assigned "low similarity in the other's gen…
Locus tag (wFur)	Locus tag (wSca)	Length (wFur)	Length (wSca)	E value	Annotation	Category	Note
M1L25_000025	M1L26_000025	199	197	1.56e-143	AI-2E family transporter	Reciprocal best hit pair without perfect identity	2 aa gap in wSca
M1L25_000046	M1L26_000047	834	834	0	primosomal protein N'	Reciprocal best hit pair without perfect identity	1 aa substitution
M1L25_000049	M1L26_000049	52	52	6.88e-35	hypothetical protein	Reciprocal best hit pair without perfect identity	1 aa substitution
M1L25_000150	M1L26_000146	271	271	0	bifunctional DNA-formamidopyrimidine glycosylase/DNA-(apurinic or apyrimidinic site) lyase	Reciprocal best hit pair without perfect identity	1 aa substitution
M1L25_000237	M1L26_000242	174	174	1.11e-124	DUF4040 domain-containing protein	Reciprocal best hit pair without perfect identity	1 aa substitution
M1L25_000269	M1L26_000274	498	498	0	leucyl aminopeptidase	Reciprocal best hit pair without perfect identity	1 aa substitution
M1L25_000362	M1L26_000369	142	142	4.54e-102	50S ribosomal protein L17	Reciprocal best hit pair without perfect identity	1 aa substitution
M1L25_000418	M1L26_000724	161	161	1.78e-117	DNA mismatch repair endonuclease MutL	Reciprocal best hit pair without perfect identity	1 aa substitution
M1L25_000475	M1L26_000667	297	297	0	ankyrin repeat domain-containing protein	Reciprocal best hit pair without perfect identity	1 aa substitution
M1L25_000482	M1L26_000661	166	264	1.56e-113	hypothetical protein	Reciprocal best hit pair without perfect identity	Difference at C-terminus (11 aa vs 109 aa ); the protein of wSca are devided to 2 sequences in wFur (M1L25_000482 and M1L25_000482)
M1L25_000577	M1L26_000565	389	399	0	hypothetical protein	Reciprocal best hit pair without perfect identity	Difference at C-terminus (5 aa vs 15 aa )
M1L25_000581	M1L26_000562	182	182	1.19e-130	hypothetical protein	Reciprocal best hit pair without perfect identity	1 aa substitution
M1L25_000640	M1L26_000502	637	637	0	molecular chaperone DnaK	Reciprocal best hit pair without perfect identity	1 aa substitution
M1L25_000684	M1L26_000458	185	185	4.71e-139	GNAT family N-acetyltransferase	Reciprocal best hit pair without perfect identity	1 aa substitution
M1L25_000689	M1L26_000453	382	382	0	2-octaprenyl-6-methoxyphenyl hydroxylase	Reciprocal best hit pair without perfect identity	1 aa substitution
M1L25_000735	M1L26_000409	174	174	9e-130	gamma carbonic anhydrase family protein	Reciprocal best hit pair without perfect identity	1 aa substitution
M1L25_000818	M1L26_000823	280	280	0	ParA family protein	Reciprocal best hit pair without perfect identity	1 aa substitution
M1L25_000845	M1L26_000851	461	461	0	NADH-quinone oxidoreductase subunit N	Reciprocal best hit pair without perfect identity	1 aa substitution
M1L25_000895	M1L26_000901	36	39	1.42e-22	hypothetical protein	Reciprocal best hit pair without perfect identity	Lack of N-terminus 3 aa in wFur
M1L25_000900	M1L26_000905	137	137	2.77e-101	hypothetical protein	Reciprocal best hit pair without perfect identity	1 aa substitution
M1L25_000924	M1L26_000927	579	579	0	single-stranded-DNA-specific exonuclease RecJ	Reciprocal best hit pair without perfect identity	1 aa substitution
M1L25_001068	M1L26_001071	366	359	0	hypothetical protein	Reciprocal best hit pair without perfect identity	24 aa substitution + 7 aa gap
M1L25_001113	M1L26_001118	581	581	0	type I secretion system permease/ATPase	Reciprocal best hit pair without perfect identity	1 aa substitution
M1L25_001127	M1L26_001213	1830	1797	0	ankyrin repeat domain-containing protein	Reciprocal best hit pair without perfect identity	33 aa gap in wSca
M1L25_000048	(M1L26_001086)	48	191	2.7	hypothetical protein	wFur-specific sequence	Low similarity in the other's genome
M1L25_000481	(M1L26_000661)	68	264	9.41e-46	hypothetical protein	wFur-specific sequence	Only C-terminus in wFur; the protein of wSca are devided to 2 sequences in wFur (M1L25_000482 and M1L25_000482)
M1L25_000690	(M1L26_000452)	108	187	2.09e-78	transposase	wFur-specific sequence	Only C-terminus in wFur
M1L25_000692	(M1L26_000452)	52	187	6.54e-28	hypothetical protein	wFur-specific sequence	Only internal partial sequences of the protein of wSca, in wFur
M1L25_000896	(M1L26_001149)	34	365	2.1	hypothetical protein	wFur-specific sequence	Low similarity in the other's genome
M1L25_001149	(M1L26_000951)	441	441	0	IS4 family transposase	wFur-specific sequence	1 aa substitution
(M1L25_000778)	M1L26_000044	208	50	0.29	hypothetical protein	wSca-specific sequence	Low similarity in the other's genome
(M1L25_000986)	M1L26_000063	196	55	0.85	hypothetical protein	wSca-specific sequence	Low similarity in the other's genome
(M1L25_000572)	M1L26_000082	105	65	1.22e-07	hypothetical protein	wSca-specific sequence	Low similarity in the other's genome
(M1L25_000725)	M1L26_000147	185	47	0.76	hypothetical protein	wSca-specific sequence	Low similarity in the other's genome
(M1L25_000412)	M1L26_000149	218	91	0.93	hypothetical protein	wSca-specific sequence	Low similarity in the other's genome
(M1L25_000306)	M1L26_000227	178	54	1.4	hypothetical protein	wSca-specific sequence	Low similarity in the other's genome
(M1L25_000923)	M1L26_000277	390	149	0.87	hypothetical protein	wSca-specific sequence	Low similarity in the other's genome
(M1L25_000049)	M1L26_000310	52	46	4.38e-05	hypothetical protein	wSca-specific sequence	Low similarity in the other's genome
(M1L25_000691)	M1L26_000380	441	441	0	IS4 family transposase	wSca-specific sequence	1 aa substitution
(M1L25_001155)	M1L26_000539	78	71	0.003	hypothetical protein	wSca-specific sequence	Low similarity in the other's genome
(M1L25_000909)	M1L26_000607	598	47	1.6	hypothetical protein	wSca-specific sequence	Low similarity in the other's genome
(M1L25_000661)	M1L26_000681	441	441	0	IS4 family transposase	wSca-specific sequence	1 aa substitution
(M1L25_000059)	M1L26_000830	441	53	0.62	hypothetical protein	wSca-specific sequence	Low similarity in the other's genome
(M1L25_000447)	M1L26_000919	562	357	7.56e-38	ankyrin repeat domain-containing protein	wSca-specific sequence	Many substitutions (>50) and gaps
(M1L25_001068)	M1L26_001072	366	346	1.46e-85	ankyrin repeat domain-containing protein	wSca-specific sequence	Many substitutions (>50) and gaps
(M1L25_001068)	M1L26_001073	366	389	1.53e-101	ankyrin repeat domain-containing protein	wSca-specific sequence	Many substitutions (>50) and gaps
(M1L25_001149)	M1L26_001191	441	441	0	IS4 family transposase	wSca-specific sequence	1 aa substitution
